# Supplementary material for: PAI-1 is a potential transcriptional silencer that supports bladder cancer cell activity
Source: Sci Rep. 2022 Jul 16;12:12186. doi: 10.1038/s41598-022-16518-3 (PMC9288475; doi:10.1038/s41598-022-16518-3)
Supplement: Supplementary file 2 — Supplementary Information 2. [file 41598_2022_16518_MOESM2_ESM.xlsx]

## Sheet: Sheet1
Supplementary Table S1. List of genes screened by integration of ChIP-seq and upregulated genes in UM-UC-3.
Gene_name	Gene_ID
C9orf152	ENSG00000188959
RXFP3	ENSG00000182631
SLC25A52	ENSG00000141437
CST7	ENSG00000077984
IL24	ENSG00000162892
FAXC	ENSG00000146267
GRIK2	ENSG00000164418
MRLN	ENSG00000227877
CHST6	ENSG00000183196
TFAP2B	ENSG00000008196
MARCH11	ENSG00000183654
ETFA	ENSG00000140374
TBC1D3B	ENSG00000274808
CLEC2A	ENSG00000188393
DAND5	ENSG00000179284
TPTE2	ENSG00000132958
HPCAL4	ENSG00000116983
SDK2	ENSG00000069188
SNCA	ENSG00000145335
ESRRB	ENSG00000119715
DSC1	ENSG00000134765
MAP6	ENSG00000171533
OR1B1	ENSG00000280094
SLC14A2	ENSG00000132874
CDH20	ENSG00000101542
GRID1	ENSG00000182771
DNAJB13	ENSG00000187726
CACNA1C	ENSG00000151067
SP7	ENSG00000170374
CFAP47	ENSG00000165164
UNCX	ENSG00000164853
LRRC32	ENSG00000137507
ATP2C2	ENSG00000064270
ADAM29	ENSG00000168594
NTRK2	ENSG00000148053
PKD1P1	ENSG00000183889
CLDN14	ENSG00000159261
LRRC70	ENSG00000186105
PVALB	ENSG00000100362
SPINK4	ENSG00000122711
PIWIL2	ENSG00000197181
ARMS2	ENSG00000254636
SOX6	ENSG00000110693
FBLN7	ENSG00000144152
TSLP	ENSG00000145777
LPL	ENSG00000175445
SH2D4B	ENSG00000178217
USP50	ENSG00000170236
LY9	ENSG00000122224
COL24A1	ENSG00000171502
CACNG6	ENSG00000130433
SLC26A7	ENSG00000147606
MMP13	ENSG00000137745
CCSER1	ENSG00000184305
NEFM	ENSG00000104722
ESYT3	ENSG00000158220
ATP6V1G3	ENSG00000151418
GALR1	ENSG00000166573
CCDC155	ENSG00000161609
GPR12	ENSG00000132975
ABCD2	ENSG00000173208
ABCA8	ENSG00000141338
DGKB	ENSG00000136267
ABI3BP	ENSG00000154175
DCAF8L2	ENSG00000189186
TNFSF18	ENSG00000120337
OVOL2	ENSG00000125850
FRMPD2	ENSG00000170324
TCF24	ENSG00000261787
KHDRBS2	ENSG00000112232
PABPC4L	ENSG00000254535
TRAPPC3L	ENSG00000173626
FGF14	ENSG00000102466
CCRL2	ENSG00000121797
KLRF1	ENSG00000150045
IRF4	ENSG00000137265
SPAG17	ENSG00000155761
VWDE	ENSG00000146530
SOX5	ENSG00000134532
TBR1	ENSG00000136535
RBM11	ENSG00000185272
ADGRL3	ENSG00000150471
SHISA9	ENSG00000237515
PLEKHG6	ENSG00000008323
LRRC37A3	ENSG00000176809
PAK5	ENSG00000101349
LY6H	ENSG00000176956
CCDC144NL	ENSG00000205212
CXorf36	ENSG00000147113
ST6GALNAC2	ENSG00000070731
ATP6V0D2	ENSG00000147614
ACSL6	ENSG00000164398
DAOA	ENSG00000182346
SEC14L4	ENSG00000133488
ZMAT4	ENSG00000165061
RGPD8	ENSG00000169629
ALS2CR12	ENSG00000155749
FRG2B	ENSG00000225899
CELF4	ENSG00000101489
C2CD4A	ENSG00000198535
FBLN5	ENSG00000140092
CEACAM6	ENSG00000086548
LRRN2	ENSG00000170382
FRY	ENSG00000073910
CSF3R	ENSG00000119535
COL9A2	ENSG00000049089
TSPAN13	ENSG00000106537
RASGRF1	ENSG00000058335
CCDC185	ENSG00000178395
GUCY2C	ENSG00000070019
RIIAD1	ENSG00000178796
CLSTN2	ENSG00000158258
KRT37	ENSG00000108417
YIPF7	ENSG00000177752
NDNF	ENSG00000173376
RSPO2	ENSG00000147655
EML5	ENSG00000165521
MTRNR2L10	ENSG00000256045
EDAR	ENSG00000135960
IL1A	ENSG00000115008
PDGFD	ENSG00000170962
PAX1	ENSG00000125813
BRINP3	ENSG00000162670
FHIT	ENSG00000189283
ROPN1	ENSG00000065371
SPP1	ENSG00000118785
CASP14	ENSG00000105141
EPHX4	ENSG00000172031
UGT2A3	ENSG00000135220
PLCXD3	ENSG00000182836
RASGEF1A	ENSG00000198915
PCSK2	ENSG00000125851
TSPAN2	ENSG00000134198
MMP12	ENSG00000262406
NRROS	ENSG00000174004
FBXO15	ENSG00000141665
ADGRF2	ENSG00000164393
FGFBP1	ENSG00000137440
PTPRC	ENSG00000081237
IRX6	ENSG00000159387
SCGB1A1	ENSG00000149021
NEUROD2	ENSG00000171532
POU6F2	ENSG00000106536
PRSS55	ENSG00000184647
LINGO2	ENSG00000174482
KCNJ12	ENSG00000184185
GPR35	ENSG00000178623
CALN1	ENSG00000183166
KCNJ3	ENSG00000162989
TBX18	ENSG00000112837
RPS6KL1	ENSG00000198208
WFDC2	ENSG00000101443
SPP2	ENSG00000072080
UNC80	ENSG00000144406
IQSEC3	ENSG00000120645
OLFML3	ENSG00000116774
GCNT3	ENSG00000140297
SPHKAP	ENSG00000153820
ACTA1	ENSG00000143632
KCND2	ENSG00000184408
SLC24A3	ENSG00000185052
NXT2	ENSG00000101888
SPTSSB	ENSG00000196542
BMP5	ENSG00000112175
MEP1B	ENSG00000141434
SIK1	ENSG00000142178
NXPH2	ENSG00000144227
BARHL2	ENSG00000143032
SPINK1	ENSG00000164266
DIO3	ENSG00000197406
C2orf73	ENSG00000177994
FBP2	ENSG00000130957
ZNF506	ENSG00000081665
SOX21	ENSG00000125285
SAMD12	ENSG00000177570
MEOX1	ENSG00000005102
CARD11	ENSG00000198286
FOLH1	ENSG00000086205
RAB37	ENSG00000172794
TFCP2L1	ENSG00000115112
NDST4	ENSG00000138653
NR0B1	ENSG00000169297
CXCL8	ENSG00000169429
RLN1	ENSG00000107018
WIPF3	ENSG00000122574
CXorf58	ENSG00000165182
MYO1H	ENSG00000174527
CHST4	ENSG00000140835
GPR45	ENSG00000135973
CNTNAP4	ENSG00000152910
JPH4	ENSG00000092051
CLCA2	ENSG00000137975
KY	ENSG00000174611
RXFP1	ENSG00000171509
NIPAL2	ENSG00000104361
EPHX2	ENSG00000120915
THSD7B	ENSG00000144229
KRT2	ENSG00000172867
FAM183A	ENSG00000186973
ACRV1	ENSG00000134940
PLA2G2F	ENSG00000158786
STARD6	ENSG00000174448
KCNJ1	ENSG00000151704
TMEM56-RWDD3	ENSG00000271092
ADRA2B	ENSG00000274286
ARHGAP19-SLIT1	ENSG00000269891
TNFSF13B	ENSG00000102524
SLC18A2	ENSG00000165646
ANKRD62	ENSG00000181626
DLX5	ENSG00000105880
RYR2	ENSG00000198626
SSTR1	ENSG00000139874
CD5	ENSG00000110448
ABCA4	ENSG00000198691
TMEM163	ENSG00000152128
MSTN	ENSG00000138379
OR2AG2	ENSG00000188124
TTN	ENSG00000155657
ZNF525	ENSG00000203326
SARDH	ENSG00000123453
RASSF6	ENSG00000169435
CNPY1	ENSG00000146910
BEX5	ENSG00000184515
SIRPB2	ENSG00000196209
LRRN1	ENSG00000175928
GAGE1	ENSG00000205777
C1QTNF3	ENSG00000082196
SRRM4	ENSG00000139767
B3GNT7	ENSG00000156966
SHBG	ENSG00000129214
GKN1	ENSG00000169605
ANHX	ENSG00000227059
RCSD1	ENSG00000198771
TACR1	ENSG00000115353
SLC22A14	ENSG00000144671
ECEL1	ENSG00000171551
KRT222	ENSG00000213424
CYP19A1	ENSG00000137869
SSMEM1	ENSG00000165120
LYPD8	ENSG00000259823
ARHGAP25	ENSG00000163219
GABRE	ENSG00000102287
WIF1	ENSG00000156076
MUC20	ENSG00000176945
VWA3A	ENSG00000175267
GBP4	ENSG00000162654
ADCY1	ENSG00000164742
SRL	ENSG00000185739
HFM1	ENSG00000162669
PARVG	ENSG00000138964
CDRT4	ENSG00000239704
PCED1B	ENSG00000179715
GDPD4	ENSG00000178795
MMP3	ENSG00000149968
TUNAR	ENSG00000250366
EXD1	ENSG00000178997
NDST3	ENSG00000164100
POTEC	ENSG00000183206
RGS13	ENSG00000127074
CACNB2	ENSG00000165995
TRAF3IP3	ENSG00000009790
LIPC	ENSG00000166035
RND2	ENSG00000108830
ASB5	ENSG00000164122
SLC27A2	ENSG00000140284
TEKT5	ENSG00000153060
RNF222	ENSG00000189051
ABCC8	ENSG00000006071
ZNF486	ENSG00000256229
ZBTB32	ENSG00000011590
CRB1	ENSG00000134376
ABCA13	ENSG00000179869
CHRNA7	ENSG00000175344
ESM1	ENSG00000164283
CDK15	ENSG00000138395
SHISA3	ENSG00000178343
FMO4	ENSG00000076258
OTOR	ENSG00000125879
MUC16	ENSG00000181143
C12orf50	ENSG00000165805
PRKG2	ENSG00000138669
TMPRSS11E	ENSG00000087128
NCF2	ENSG00000116701
NNAT	ENSG00000053438
KIF4B	ENSG00000226650
GRHL2	ENSG00000083307
FNDC7	ENSG00000143107
FBXW12	ENSG00000164049
SPOCK3	ENSG00000196104
ZBTB16	ENSG00000109906
LRRIQ3	ENSG00000162620
MATN3	ENSG00000132031
ACVR1C	ENSG00000123612
MS4A15	ENSG00000166961
SHC3	ENSG00000148082
KRT6A	ENSG00000205420
ADCY10	ENSG00000143199
TSGA10IP	ENSG00000175513
GLYATL1	ENSG00000166840
SGPP2	ENSG00000163082
ABCG2	ENSG00000118777
IGSF10	ENSG00000152580
ALLC	ENSG00000151360
IRGM	ENSG00000237693
SOWAHD	ENSG00000187808
LEMD1	ENSG00000186007
GRM5	ENSG00000168959
SPARCL1	ENSG00000152583
DYNC1I1	ENSG00000158560
EFCAB6	ENSG00000186976
TMC3	ENSG00000188869
IL7R	ENSG00000168685
LMO3	ENSG00000048540
CYP2C8	ENSG00000138115
CD1E	ENSG00000158488
NOX1	ENSG00000007952
ENPP6	ENSG00000164303
HS6ST3	ENSG00000185352
CLEC4A	ENSG00000111729
SV2C	ENSG00000122012
RELN	ENSG00000189056
TNFSF14	ENSG00000125735
CA6	ENSG00000131686
RUNDC3A	ENSG00000108309
C2orf16	ENSG00000221843
OR2B6	ENSG00000124657
CCDC190	ENSG00000185860
ZNF182	ENSG00000147118
PIK3R5	ENSG00000141506
KCNA1	ENSG00000111262
LMOD3	ENSG00000163380
CDS1	ENSG00000163624
KCNE3	ENSG00000175538
IGFL4	ENSG00000204869
ZNF320	ENSG00000182986
DIRC1	ENSG00000174325
LOXL1	ENSG00000129038
SOWAHB	ENSG00000186212
PROX1	ENSG00000117707
VIT	ENSG00000205221
PIEZO2	ENSG00000154864
SLC35F1	ENSG00000196376
FBLL1	ENSG00000188573
TRIL	ENSG00000255690
AKR1C4	ENSG00000198610
MARVELD3	ENSG00000140832
GRIA1	ENSG00000155511
REPS2	ENSG00000169891
KRT83	ENSG00000170523
ZNF479	ENSG00000185177
EPSTI1	ENSG00000133106
RIMS1	ENSG00000079841
ADRA1D	ENSG00000171873
PDK4	ENSG00000004799
GREB1L	ENSG00000141449
CAPN8	ENSG00000203697
SLC25A2	ENSG00000120329
FAAH2	ENSG00000165591
TSKS	ENSG00000126467
ADAM28	ENSG00000042980
CLCN1	ENSG00000188037
MGAT4C	ENSG00000182050
PLCZ1	ENSG00000139151
RAI2	ENSG00000131831
FOXI3	ENSG00000214336
CAPZA3	ENSG00000177938
REG1A	ENSG00000115386
TPTE	ENSG00000274391
GRM7	ENSG00000196277
OR51E2	ENSG00000167332
ZNF564	ENSG00000249709
LOXL4	ENSG00000138131
HNF1B	ENSG00000275410
SSPN	ENSG00000123096
NMU	ENSG00000109255
IL1B	ENSG00000125538
DDX25	ENSG00000109832
CCDC63	ENSG00000173093
KRT12	ENSG00000187242
MAP1LC3B2	ENSG00000258102
CDA	ENSG00000158825
OLIG2	ENSG00000205927
REEP2	ENSG00000132563
SLC5A4	ENSG00000100191
RYR3	ENSG00000198838
MGAM2	ENSG00000257743
DCHS2	ENSG00000197410
MPZL2	ENSG00000149573
SLC28A3	ENSG00000197506
KCNF1	ENSG00000162975
SERPINA6	ENSG00000170099
NGF	ENSG00000134259
POU3F4	ENSG00000196767
ACTL7B	ENSG00000148156
PHACTR3	ENSG00000087495
COL15A1	ENSG00000204291
ADAMTS9	ENSG00000163638
COL21A1	ENSG00000124749
CACNA1B	ENSG00000148408
CYP4F8	ENSG00000186526
POC1B-GALNT4	ENSG00000259075
CRB2	ENSG00000148204
DRD2	ENSG00000149295
MYCT1	ENSG00000120279
CCL20	ENSG00000115009
SLC6A13	ENSG00000010379
SLCO1A2	ENSG00000084453
WDR49	ENSG00000174776
OR2M4	ENSG00000171180
GJC3	ENSG00000176402
ARSI	ENSG00000183876
RLN2	ENSG00000107014
MFAP4	ENSG00000166482
CNNM1	ENSG00000119946
CLEC3A	ENSG00000166509
SHISA6	ENSG00000188803
DGKG	ENSG00000058866
KLF8	ENSG00000102349
VGLL2	ENSG00000170162
EDA	ENSG00000158813
PRR18	ENSG00000176381
KCNU1	ENSG00000215262
PTCHD4	ENSG00000244694
ITM2A	ENSG00000078596
FLJ22390	ENSG00000186205
FAM189A2	ENSG00000135063
INPP5D	ENSG00000168918
GNA14	ENSG00000156049
SLITRK1	ENSG00000178235
ALS2CL	ENSG00000178038
MLNR	ENSG00000102539
MYO1G	ENSG00000136286
PTGS1	ENSG00000095303
SYT9	ENSG00000170743
DENND2D	ENSG00000162777
LHX9	ENSG00000143355
MAL2	ENSG00000147676
RFPL1	ENSG00000128250
