# Supplementary material for: PAI-1 is a potential transcriptional silencer that supports bladder cancer cell activity
Source: Sci Rep. 2022 Jul 16;12:12186. doi: 10.1038/s41598-022-16518-3 (PMC9288475; doi:10.1038/s41598-022-16518-3)
Supplement: Supplementary file 3 — Supplementary Information 3. [file 41598_2022_16518_MOESM3_ESM.xlsx]

## Sheet: Sheet1
Supplementary Table S2. List of genes screened by integration of ChIP-seq and upregulated genes in RT112.
Gene_name	Gene_ID
C9orf152	ENSG00000188959
PDE1C	ENSG00000154678
TEK	ENSG00000120156
CST7	ENSG00000077984
CD38	ENSG00000004468
FNDC1	ENSG00000164694
NPR1	ENSG00000169418
CHST6	ENSG00000183196
LAMB4	ENSG00000091128
CDC14C	ENSG00000218305
RAB38	ENSG00000123892
PLSCR4	ENSG00000114698
CAMK2B	ENSG00000058404
FETUB	ENSG00000090512
PSD2	ENSG00000146005
UGT1A8	ENSG00000242366
SIRPG	ENSG00000089012
OTUD7A	ENSG00000169918
FGF12	ENSG00000114279
MEGF11	ENSG00000157890
DSC1	ENSG00000134765
HS3ST5	ENSG00000249853
MAS1	ENSG00000130368
PCYT1B	ENSG00000102230
RERGL	ENSG00000111404
MRO	ENSG00000134042
DAAM2	ENSG00000146122
ACSM6	ENSG00000173124
CACNA1C	ENSG00000151067
FCGR2A	ENSG00000143226
IMPG2	ENSG00000081148
LRRC32	ENSG00000137507
FAM19A5	ENSG00000219438
NUPR2	ENSG00000185290
NTRK2	ENSG00000148053
KLK7	ENSG00000169035
OLFM4	ENSG00000102837
ZSCAN5B	ENSG00000197213
TESPA1	ENSG00000135426
LRRC70	ENSG00000186105
DNAJC5B	ENSG00000147570
PVALB	ENSG00000100362
GRPR	ENSG00000126010
WISP1	ENSG00000104415
ILDR1	ENSG00000145103
GPR84	ENSG00000139572
FBLN7	ENSG00000144152
TSLP	ENSG00000145777
SH2D4B	ENSG00000178217
ERMN	ENSG00000136541
FAM178B	ENSG00000168754
ATRNL1	ENSG00000107518
NLRP12	ENSG00000142405
ARHGAP24	ENSG00000138639
SLIT2	ENSG00000145147
POU3F3	ENSG00000198914
MAGEB10	ENSG00000177689
SLC26A7	ENSG00000147606
TRAM1L1	ENSG00000174599
IL1R1	ENSG00000115594
ADAM2	ENSG00000104755
DNASE2B	ENSG00000137976
AFF3	ENSG00000144218
ERBB4	ENSG00000178568
ZAP70	ENSG00000115085
DMRT1	ENSG00000137090
CHRDL1	ENSG00000101938
CD300C	ENSG00000167850
ITIH5	ENSG00000123243
SH3RF3	ENSG00000172985
RERG	ENSG00000134533
GALNT13	ENSG00000144278
CACNA1E	ENSG00000198216
SIRT4	ENSG00000089163
GPR12	ENSG00000132975
ABCA8	ENSG00000141338
EYA1	ENSG00000104313
WDR17	ENSG00000150627
KRT24	ENSG00000167916
ST3GAL6	ENSG00000064225
CRISPLD1	ENSG00000121005
TGM3	ENSG00000125780
EQTN	ENSG00000120160
DCAF8L2	ENSG00000189186
DYNLRB2	ENSG00000168589
UGT2A1	ENSG00000173610
DGKK	ENSG00000274588
GLIS1	ENSG00000174332
DSC3	ENSG00000134762
TBX4	ENSG00000121075
ZNF491	ENSG00000177599
ENPP5	ENSG00000112796
AXIN2	ENSG00000168646
HAND1	ENSG00000113196
IGFBP1	ENSG00000146678
LHFPL1	ENSG00000182508
ADGRL3	ENSG00000150471
SHISA9	ENSG00000237515
CCL28	ENSG00000151882
FIGNL2	ENSG00000261308
ALX4	ENSG00000052850
ISG20	ENSG00000172183
SLC26A9	ENSG00000174502
LY6H	ENSG00000176956
SPRY3	ENSG00000168939
GLB1L3	ENSG00000166105
CD96	ENSG00000153283
TDRP	ENSG00000180190
IL33	ENSG00000137033
DTHD1	ENSG00000197057
RNF212	ENSG00000178222
TTC23L	ENSG00000205838
ITGA9	ENSG00000144668
ACSL6	ENSG00000164398
SEC14L4	ENSG00000133488
CLDN8	ENSG00000156284
GPRIN3	ENSG00000185477
CCDC85A	ENSG00000055813
GPX3	ENSG00000211445
CTAGE1	ENSG00000212710
KRT6B	ENSG00000185479
SATL1	ENSG00000184788
LYZL2	ENSG00000151033
POPDC3	ENSG00000132429
LRRC37A	ENSG00000176681
CDH4	ENSG00000179242
SERPINB12	ENSG00000166634
TNR	ENSG00000116147
C2CD4A	ENSG00000198535
UGT3A2	ENSG00000168671
NAALAD2	ENSG00000077616
ZNF208	ENSG00000160321
CSF3R	ENSG00000119535
C10orf67	ENSG00000179133
KL	ENSG00000133116
TMEM200A	ENSG00000164484
CNTFR	ENSG00000122756
CLSTN2	ENSG00000158258
PLA2R1	ENSG00000153246
OR1I1	ENSG00000094661
RBM44	ENSG00000177483
C6orf58	ENSG00000184530
PHF21B	ENSG00000056487
CMYA5	ENSG00000164309
FAM3B	ENSG00000183844
DCLK2	ENSG00000170390
ADH1C	ENSG00000248144
CTSK	ENSG00000143387
KCNN3	ENSG00000143603
OLIG1	ENSG00000184221
PDE3A	ENSG00000172572
IL36G	ENSG00000136688
PPM1E	ENSG00000175175
CHST2	ENSG00000175040
FOXE3	ENSG00000186790
ART4	ENSG00000111339
EVX1	ENSG00000106038
PTPRC	ENSG00000081237
CCDC102B	ENSG00000150636
C9orf129	ENSG00000204352
ZNF835	ENSG00000127903
NOL4	ENSG00000101746
LIMS3	ENSG00000256977
HSD17B3	ENSG00000130948
FCHO1	ENSG00000130475
ALG1L2	ENSG00000251287
C6orf222	ENSG00000189325
ARHGEF15	ENSG00000198844
POU6F2	ENSG00000106536
CD74	ENSG00000019582
SEMA6D	ENSG00000137872
TEX37	ENSG00000172073
FGF5	ENSG00000138675
FBXL7	ENSG00000183580
FABP6	ENSG00000170231
TNNI1	ENSG00000159173
LCP2	ENSG00000043462
EMILIN2	ENSG00000132205
LOX	ENSG00000113083
IQSEC3	ENSG00000120645
LYZ	ENSG00000090382
DHX58	ENSG00000108771
NAA11	ENSG00000156269
ZC3H12B	ENSG00000102053
IQGAP2	ENSG00000145703
DIO3	ENSG00000197406
C2orf73	ENSG00000177994
AGR3	ENSG00000173467
CARD18	ENSG00000255501
PLA2G2A	ENSG00000188257
FAM135B	ENSG00000147724
RCAN2	ENSG00000172348
IL31RA	ENSG00000164509
CHRNB4	ENSG00000117971
CXorf58	ENSG00000165182
RAB33A	ENSG00000134594
CYP7B1	ENSG00000172817
OTP	ENSG00000171540
JPH4	ENSG00000092051
SLC5A9	ENSG00000117834
HRASLS5	ENSG00000168004
KY	ENSG00000174611
DRGX	ENSG00000165606
ZBP1	ENSG00000124256
FAM169B	ENSG00000283597
SHF	ENSG00000138606
CPA6	ENSG00000165078
PPEF1	ENSG00000086717
PIWIL4	ENSG00000134627
TAT	ENSG00000198650
STXBP6	ENSG00000168952
SERPINB4	ENSG00000206073
CLEC2L	ENSG00000236279
ASIC2	ENSG00000108684
TMEM71	ENSG00000165071
CRNN	ENSG00000143536
KLHL40	ENSG00000157119
SALL4	ENSG00000101115
CD5	ENSG00000110448
CFAP161	ENSG00000156206
VN1R1	ENSG00000178201
TMEM163	ENSG00000152128
FAM189A1	ENSG00000104059
POTEH	ENSG00000198062
RGS6	ENSG00000182732
PCP4	ENSG00000183036
SCN8A	ENSG00000196876
MUC21	ENSG00000204544
ST8SIA2	ENSG00000140557
ITGB3	ENSG00000259207
FAM9C	ENSG00000187268
PI16	ENSG00000164530
ADAM20	ENSG00000134007
FREM1	ENSG00000164946
TBC1D29	ENSG00000266733
CD69	ENSG00000110848
TTPA	ENSG00000137561
KRT85	ENSG00000135443
SLC17A8	ENSG00000179520
ATP10B	ENSG00000118322
FMN2	ENSG00000155816
KCNK3	ENSG00000171303
TP53AIP1	ENSG00000120471
KIAA1210	ENSG00000250423
LIPN	ENSG00000204020
TRPM6	ENSG00000119121
ANO5	ENSG00000171714
ZNF385B	ENSG00000144331
ANHX	ENSG00000227059
RHOH	ENSG00000168421
C8orf86	ENSG00000196166
MYLK2	ENSG00000101306
TOMM20L	ENSG00000196860
SSMEM1	ENSG00000165120
CSMD3	ENSG00000164796
TYRP1	ENSG00000107165
ARHGAP25	ENSG00000163219
USH2A	ENSG00000042781
CD93	ENSG00000125810
FLI1	ENSG00000151702
NELL2	ENSG00000184613
IL1RAPL1	ENSG00000169306
ADAMTS17	ENSG00000140470
GPM6A	ENSG00000150625
ADAMTS12	ENSG00000151388
FER1L6	ENSG00000214814
FOXG1	ENSG00000176165
BPIFB1	ENSG00000125999
SLC10A1	ENSG00000100652
DNAH7	ENSG00000118997
PRPS1L1	ENSG00000229937
NKX2-3	ENSG00000119919
TREM2	ENSG00000095970
SLC10A6	ENSG00000145283
SLITRK3	ENSG00000121871
FAM71E1	ENSG00000142530
ADGRG2	ENSG00000173698
KLF17	ENSG00000171872
ARMCX1	ENSG00000126947
DCAF4L2	ENSG00000176566
CD247	ENSG00000198821
ID2	ENSG00000115738
FAM50B	ENSG00000145945
GRIK3	ENSG00000163873
STPG2	ENSG00000163116
GNG11	ENSG00000127920
RHOJ	ENSG00000126785
ZNF730	ENSG00000183850
GAS1	ENSG00000180447
TACR3	ENSG00000169836
GGTLC1	ENSG00000149435
TRAF3IP3	ENSG00000009790
NREP	ENSG00000134986
ARHGAP36	ENSG00000147256
IZUMO1R	ENSG00000183560
HLA-DOB	ENSG00000241106
DCN	ENSG00000011465
TMEM132D	ENSG00000151952
S100A12	ENSG00000163221
ANKRD7	ENSG00000106013
COL1A2	ENSG00000164692
GULP1	ENSG00000144366
AMER2	ENSG00000165566
IRS4	ENSG00000133124
CXCL14	ENSG00000145824
CSNK1A1L	ENSG00000180138
KCNE1	ENSG00000180509
GPR83	ENSG00000123901
SYT10	ENSG00000110975
RNF17	ENSG00000132972
C12orf50	ENSG00000165805
SMIM10L2B	ENSG00000196972
PCP4L1	ENSG00000248485
CEACAM18	ENSG00000213822
ITGA8	ENSG00000077943
ALX3	ENSG00000156150
NBPF6	ENSG00000186086
SLC22A1	ENSG00000175003
EGR2	ENSG00000122877
GRIN2B	ENSG00000273079
C3orf80	ENSG00000180044
PRUNE2	ENSG00000106772
GREM1	ENSG00000166923
IGFL2	ENSG00000204866
POPDC2	ENSG00000121577
NEB	ENSG00000183091
ASGR1	ENSG00000141505
MFSD2B	ENSG00000205639
FMR1NB	ENSG00000176988
SGPP2	ENSG00000163082
CHP2	ENSG00000166869
ALOX15B	ENSG00000179593
LRRTM4	ENSG00000176204
IGSF10	ENSG00000152580
KCNH8	ENSG00000183960
CT62	ENSG00000225362
ITIH6	ENSG00000102313
PAMR1	ENSG00000149090
OPRD1	ENSG00000116329
PKD1L1	ENSG00000158683
NLGN1	ENSG00000169760
ABCB4	ENSG00000005471
CNTNAP2	ENSG00000174469
WNK3	ENSG00000196632
CFTR	ENSG00000001626
DYNC1I1	ENSG00000158560
IYD	ENSG00000009765
XKR6	ENSG00000171044
KLF15	ENSG00000163884
RADIL	ENSG00000157927
GPR156	ENSG00000175697
ARSE	ENSG00000157399
KPRP	ENSG00000203786
CRYBB2	ENSG00000244752
RASGRF2	ENSG00000113319
HS3ST4	ENSG00000182601
STUM	ENSG00000203685
SSX5	ENSG00000165583
SNAP91	ENSG00000065609
CEACAM3	ENSG00000170956
HRG	ENSG00000113905
PCSK1	ENSG00000175426
SMO	ENSG00000128602
KRT1	ENSG00000167768
MTRNR2L4	ENSG00000232196
NKD1	ENSG00000140807
BHMT	ENSG00000145692
A2ML1	ENSG00000166535
SLCO2A1	ENSG00000174640
FZD9	ENSG00000188763
LRRK2	ENSG00000188906
NKAIN3	ENSG00000185942
IGFL4	ENSG00000204869
MAGEB16	ENSG00000189023
FAM71F1	ENSG00000135248
EGF	ENSG00000138798
TMEM179	ENSG00000258986
TRIL	ENSG00000255690
MSR1	ENSG00000038945
RASSF9	ENSG00000198774
NPY1R	ENSG00000164128
RIMS1	ENSG00000079841
PHF24	ENSG00000122733
PAX2	ENSG00000075891
TMEFF2	ENSG00000144339
BEND4	ENSG00000188848
FILIP1	ENSG00000118407
EPHB1	ENSG00000154928
RPH3A	ENSG00000089169
BCL2A1	ENSG00000140379
PLPP4	ENSG00000203805
HOXB1	ENSG00000120094
FLT1	ENSG00000102755
TLR7	ENSG00000196664
SORCS3	ENSG00000156395
KRT38	ENSG00000171360
RAI2	ENSG00000131831
TRPC6	ENSG00000137672
ANKK1	ENSG00000170209
FBP1	ENSG00000165140
SAA1	ENSG00000173432
GOLGA6L4	ENSG00000184206
TPTE	ENSG00000274391
SHROOM4	ENSG00000158352
ADGRF3	ENSG00000173567
SDR9C7	ENSG00000170426
BOC	ENSG00000144857
WFDC8	ENSG00000158901
TMEM211	ENSG00000206069
REN	ENSG00000143839
SOBP	ENSG00000112320
PLPPR4	ENSG00000117600
SUCNR1	ENSG00000198829
LRAT	ENSG00000121207
ME1	ENSG00000065833
GJA5	ENSG00000265107
RPL39L	ENSG00000163923
EBLN1	ENSG00000223601
SERPINA6	ENSG00000170099
ACTL7B	ENSG00000148156
TRDN	ENSG00000186439
IKZF1	ENSG00000185811
GSTA4	ENSG00000170899
MAEL	ENSG00000143194
ADCY5	ENSG00000173175
ZNF716	ENSG00000182111
TRO	ENSG00000067445
HTR3C	ENSG00000178084
PRSS35	ENSG00000146250
PHOX2B	ENSG00000109132
TENM1	ENSG00000009694
POC1B-GALNT4	ENSG00000259075
CRB2	ENSG00000148204
KCNE5	ENSG00000176076
DRD2	ENSG00000149295
KRT76	ENSG00000185069
MYCT1	ENSG00000120279
CCL20	ENSG00000115009
LOR	ENSG00000203782
H3F3C	ENSG00000188375
PCK1	ENSG00000124253
MROH2B	ENSG00000171495
PYHIN1	ENSG00000163564
FAM155A	ENSG00000204442
FCAMR	ENSG00000162897
ICOSLG	ENSG00000160223
DSG1	ENSG00000134760
SLC6A14	ENSG00000268104
C20orf202	ENSG00000215595
EFHC2	ENSG00000183690
ZNF521	ENSG00000198795
DNAJC6	ENSG00000116675
MFSD6L	ENSG00000185156
KLF8	ENSG00000102349
ACKR1	ENSG00000213088
SLC15A1	ENSG00000088386
ZC3H12D	ENSG00000178199
NELL1	ENSG00000165973
C11orf87	ENSG00000185742
RAB40A	ENSG00000172476
SSX1	ENSG00000126752
AGRP	ENSG00000159723
NEUROG2	ENSG00000178403
CEACAM7	ENSG00000007306
FLJ22390	ENSG00000186205
MS4A7	ENSG00000166927
VCAM1	ENSG00000162692
FLG	ENSG00000143631
MYO1G	ENSG00000136286
PDE8B	ENSG00000113231
SLC14A1	ENSG00000141469
CP	ENSG00000047457
CACNA1I	ENSG00000100346
ST18	ENSG00000147488
DHRS2	ENSG00000100867
AQP7	ENSG00000165269
