# Supplementary material for: PAI-1 is a potential transcriptional silencer that supports bladder cancer cell activity
Source: Sci Rep. 2022 Jul 16;12:12186. doi: 10.1038/s41598-022-16518-3 (PMC9288475; doi:10.1038/s41598-022-16518-3)
Supplement: Supplementary file 4 — Supplementary Information 4. [file 41598_2022_16518_MOESM4_ESM.xlsx]

## Sheet: Sheet1
Supplementary Table S3. List of genes screened by integration of genes fromSupplementary Table S1 and S2 .
Gene_name	Gene_ID
C9orf152	ENSG00000188959
DIO3	ENSG00000197406
CACNA1C	ENSG00000151067
SGPP2	ENSG00000163082
C2orf73	ENSG00000177994
LRRC32	ENSG00000137507
SERPINA6	ENSG00000170099
CSF3R	ENSG00000119535
IGSF10	ENSG00000152580
NTRK2	ENSG00000148053
ACTL7B	ENSG00000148156
KLF8	ENSG00000102349
CST7	ENSG00000077984
POU6F2	ENSG00000106536
C12orf50	ENSG00000165805
LRRC70	ENSG00000186105
ANHX	ENSG00000227059
ADGRL3	ENSG00000150471
PVALB	ENSG00000100362
RAI2	ENSG00000131831
CHST6	ENSG00000183196
SHISA9	ENSG00000237515
CLSTN2	ENSG00000158258
IGFL4	ENSG00000204869
LY6H	ENSG00000176956
DYNC1I1	ENSG00000158560
GPR12	ENSG00000132975
FLJ22390	ENSG00000186205
CD5	ENSG00000110448
TMEM163	ENSG00000152128
TPTE	ENSG00000274391
ABCA8	ENSG00000141338
FBLN7	ENSG00000144152
TSLP	ENSG00000145777
CXorf58	ENSG00000165182
POC1B-GALNT4	ENSG00000259075
CRB2	ENSG00000148204
IQSEC3	ENSG00000120645
TRIL	ENSG00000255690
TRAF3IP3	ENSG00000009790
DRD2	ENSG00000149295
SH2D4B	ENSG00000178217
SSMEM1	ENSG00000165120
ACSL6	ENSG00000164398
MYCT1	ENSG00000120279
SEC14L4	ENSG00000133488
CCL20	ENSG00000115009
MYO1G	ENSG00000136286
ARHGAP25	ENSG00000163219
JPH4	ENSG00000092051
DCAF8L2	ENSG00000189186
DSC1	ENSG00000134765
RIMS1	ENSG00000079841
KY	ENSG00000174611
SLC26A7	ENSG00000147606
C2CD4A	ENSG00000198535
PTPRC	ENSG00000081237
